# Supplementary material for: Magnitude, pattern and correlates of multimorbidity among patients attending chronic outpatient medical care in Bahir Dar, northwest Ethiopia: The application of latent class analysis model
Source: PLoS One. 2022 Apr 27;17(4):e0267208. doi: 10.1371/journal.pone.0267208 (PMC9045625; doi:10.1371/journal.pone.0267208)
Supplement: S2 File — (RHISTORY) [file pone.0267208.s002.Rhistory]

df<-read.delim("ForLCA>.DAT,header=TRUE)
View(data)
f1 <- as.formula(cbind(HPN,DM,HRTDIS,STROK,ASTHMA,DEPRE)~1)
M1<-poLCA(f,data=data,nclass=2,graphs=TRUE,na.rn=TRUE)
df<-read.delim("ForLCA>.DAT,header=TRUE)
LCA2 <- poLCA(f1, data=ForLCA, nclass=2)
library(poLCA)
LCA2 <- poLCA(f1, data=ForLCA, nclass=2)
f1 <- as.formula(cbind(HPN,DM,HRTDIS,STROK,ASTHMA,DEPRE)~1)
M1<-poLCA(f,data=data,nclass=2,graphs=TRUE,na.rn=TRUE)
M1<-poLCA(f,data=data,nclass=2,graphs=TRUE,na.rn=TRUE)
M1<-poLCA(f,data=ForLCA, nclass=2,graphs=TRUE)
f1 <- as.formula(cbind(HPN,DM,HRTDIS,STROK,ASTHMA,DEPRE)~1)
M1<-poLCA(f,data=ForLCA, nclass=2,graphs=TRUE, na.rn=TRUE)
f1 <- as.formula(cbind(HPN,DM,HRTDIS,STROK,ASTHMA,DEPRE)~1)
M1<-poLCA(f,data=ForLCA, nclass=2,graphs=TRUE, na.rn=NULL)
f1 <- as.formula(cbind(HPN,DM,HRTDIS,STROK,ASTHMA,DEPRE)~1)
M1<-poLCA(f,data=ForLCA, nclass=2,graphs=TRUE)
f1 <- as.formula(cbind(HPN,DM,HRTDIS,STROK,ASTHMA,DEPRE)~1)
M1<-poLCA(f, data=ForLCA, nclass=2,graphs=TRUE)
f1 <- as.formula(cbind(HPN,DM,HRTDIS,STROK,ASTHMA,DEPRE)~1)
M1<-poLCA(f1, data=ForLCA, nclass=2,graphs=TRUE)
f1 <- as.formula(cbind(HPN,DM,HRTDIS,STROK,ASTHMA,DEPRE)~1)
M1<-poLCA(f1, data=ForLCA.dat, nclass=2,graphs=TRUE)
#Load your data
<-data.delim(file.chose(),header=TRUE)
<-data.delim(file.chose(ForLCA.dat),header=TRUE)
<- data.delim(file.chose(ForLCA.dat),header=TRUE)
data<-read.delim(file.chose(ForLCA.dat),header=TRUE)
data<-read.delim(file.choose(ForLCA),header=TRUE)
data<-read.delim(file.choose(ForLCA.dat),header=TRUE)
data<-read.delim(file.choose(),header=TRUE)
view(data)
data<-read.delim(file.choose(),header=TRUE)
f<-cbind(HPN,DM,HRTDIS,STROK,ASTHMA,DEPRE)~1
M1 poLCA(f,data=data,nclass=2,graph=TRUE,na.re=TRUE)
M1poLCA(f,data=data,nclass=2,graph=TRUE,na.re=TRUE)
M1 poLCA <-(f,data=data,nclass=2,graph=TRUE,na.re=TRUE)
M1<-poLCA(f,data=data,nclass=2,graph=TRUE,na.re=TRUE)
M1<-poLCA(f,data=data,nclass=2,graph=TRUE)
M1<-poLCA(f,data=data,nclass=3,graph=TRUE)
M1<-poLCA(f,data=data,nclass=4,graph=TRUE)
M1<-poLCA(f,data=data,nclass=5,graph=TRUE)
M1<-poLCA(f,data=data,nclass=6,graph=TRUE)
> M1<-poLCA(f,data=data,nclass=6,graph=TRUE)
M1<-poLCA(f,data=data,nclass=6,graph=TRUE)
poLCA.entropy.fix <- function (lc)
{
K.j <- sapply(lc$probs, ncol)
fullcell <- expand.grid(sapply(K.j, seq, from = 1))
P.c <- poLCA.predcell(lc, fullcell)
return(-sum(P.c * log(P.c))
}
M1<-poLCA(f,data=data,nclass=6,graph=TRUE)
M1<-poLCA(f,data=data,nclass=6,graph=TRUE)
poLCA.entropy.fix <- function (lc)
{
K.j <- sapply(lc$probs, ncol)
fullcell <- expand.grid(sapply(K.j, seq, from = 1))
P.c <- poLCA.predcell(lc, fullcell)
return(-sum(P.c * log(P.c))
}
poLCA.entropy.fix(lca.polca)
poLCA.entropy.fix <- function (lc)
{
K.j <- sapply(lc$probs, ncol)
fullcell <- expand.grid(sapply(K.j, seq, from = 1))
P.c <- poLCA.predcell(lc, fullcell)
return(-sum(P.c * log(P.c))
}
poLCA.entropy)
entropy.R2 <- function(fit) {
entropy <- function(p) sum(-p * log(p))
error_prior <- entropy(fit$P) # Class proportions
error_post <- mean(apply(fit$posterior, 1, entropy))
R2_entropy <- (error_prior - error_post) / error_prior
R2_entropy
}
entropy_R2(lca.polca)
entropy.R2 <- function(fit) {
entropy <- function(p) sum(-p * log(p))
error_prior <- entropy(fit$P) # Class proportions
error_post <- mean(apply(fit$posterior, 1, entropy))
R2_entropy <- (error_prior - error_post) / error_prior
R2_entropy
}
entropy_R2(lca.polca)
entropy.R2 <- function(fit) {
entropy <- function(p) sum(-p * log(p))
error_prior <- entropy(fit$P) # Class proportions
error_post <- mean(apply(fit$posterior, 1, entropy))
R2_entropy <- (error_prior - error_post) / error_prior
R2_entropy
}
entropy.R2
poLCA.entropy)
poLCA.entropy)
poLCA.entropy(lc)
poLCA.entropy()
poLCA.entropy
poLCA.entropy(lca2)
poLCA.entropy
polca.entropy(model)
poLCA.entropy(lc)
entropy.R2 <- function(fit) {
entropy <- function(p) sum(-p * log(p))
error_prior <- entropy(fit$P) # Class proportions
error_post <- mean(apply(fit$posterior, 1, entropy))R2_entropy <- (error_prior - error_post) / error_prior
+     R2_entropy
+ }
> entropy.R2
entropy.R2 <- function(fit) {
entropy <- function(p) sum(-p * log(p))
error_prior <- entropy(fit$P) # Class proportions
error_post <- mean(apply(fit$posterior, 1, entropy))R2_entropy <- (error_prior - error_post) / error_prior
+     R2_entropy
+ }
> entropy.R2
entropy.R2 <- function(fit) {
entropy <- function(p) sum(-p * log(p))
error_prior <- entropy(fit$P) # Class proportions
error_post <- mean(apply(fit$posterior, 1, entropy))
R2_entropy <- (error_prior - error_post) / error_prior
R2_entropy
}
> entropy.R2
entropy.R2 <- function(fit) {
entropy <- function(p) sum(-p * log(p))
error_prior <- entropy(fit$P) # Class proportions
error_post <- mean(apply(fit$posterior, 1, entropy))
R2_entropy <- (error_prior - error_post) / error_prior
R2_entropy
}
entropy.R2
poLCA.entropy()
poLCA.entropy
polca.entropy(class1)
polca.entropy
poLCA.entropy.fix <- function (lc)
{
K.j <- sapply(lc$probs, ncol)
fullcell <- expand.grid(sapply(K.j, seq, from = 1))
P.c <- poLCA.predcell(lc, fullcell)
return(-sum(P.c * log(P.c), na.rm = TRUE))
}
poLCA.entropy.fix(lca.polca)
[1] 3.602397
M1<-poLCA(f,data=data,nclass=2,graph=TRUE)
poLCA.entropy.fix(lca.polca)
poLCA.entropy.fix(lca.polca)
poLCA.entropy.fix(lca.polca)
M1<-poLCA(f,data=ForLCA, nclass=2,graphs=TRUE)
poLCA.entropy.fix(lca.polca)
poLCA.entropy.fix(lca.polca)
poLCA.entropy(lc2)
poLCA.entropy(f,data=data,nclass=6,graph=TRUE)
poLCA.entropy(f,data=data,nclass=6)
install.packages("flexmix")
poLCA.entropy.fix(lca.polca)
poLCA.entropy
entropy <- function(p) sum(-p * log(p))
error_prior <- entropy(M4$P) # Class proportions
error_post <- mean(apply(M4$posterior, 1, entropy))
R2_entropy  <- (error_prior - error_post) / error_prior
R2_entropy
entropy <- function(p) sum(-p * log(p))
error_prior <- entropy(M1$P) # Class proportions
error_post <- mean(apply(M1$posterior, 1, entropy))
R2_entropy  <- (error_prior - error_post) / error_prior
R2_entropy
f1 <- as.formula(cbind(HPN,DM,HRTDIS,STROK,ASTHMA,DEPRE)~1)
> M1<-poLCA(f,data=data,nclass=2,graphs=TRUE,na.rn=TRUE)
f1 <- as.formula(cbind(HPN,DM,HRTDIS,STROK,ASTHMA,DEPRE)~1)M1<-poLCA(f,data=data,nclass=2,graphs=TRUE,na.rn=TRUE)
f1 <- as.formula(cbind(HPN,DM,HRTDIS,STROK,ASTHMA,DEPRE)~1)
M1<-poLCA(f,data=data,nclass=2,graphs=TRUE,na.rn=TRUE)
f1 <- as.formula(cbind(HPN,DM,HRTDIS,STROK,ASTHMA,DEPRE)~1)
M1<-poLCA(f,data=data,nclass=2,graphs=TRUE)
f1 <- as.formula(cbind(HPN,DM,HRTDIS,STROK,ASTHMA,DEPRE)~1)
M1<-poLCA(f,data=data,nclass=1,graphs=TRUE)
f1 <- as.formula(cbind(HPN,DM,HRTDIS,STROK,ASTHMA,DEPRE)~1)
M1<-poLCA(f,data=data,nclass=3,graphs=TRUE)
entropy <- function(p) sum(-p * log(p))
error_prior <- entropy(M1$P) # Class proportions
error_post <- mean(apply(M1$posterior, 1, entropy))
R2_entropy  <- (error_prior - error_post) / error_prior
R2_entropy
M1<-poLCA(f,data=data,nclass=2,graphs=TRUE)
entropy <- function(p) sum(-p * log(p))
error_prior <- entropy(M1$P) # Class proportions
error_post <- mean(apply(M1$posterior, 1, entropy))
R2_entropy  <- (error_prior - error_post) / error_prior
R2_entropy
M1<-poLCA(f,data=data,nclass=4,graphs=TRUE)
entropy <- function(p) sum(-p * log(p))
error_prior <- entropy(M1$P) # Class proportions
error_post <- mean(apply(M1$posterior, 1, entropy))
R2_entropy  <- (error_prior - error_post) / error_prior
R2_entropy
M1<-poLCA(f,data=data,nclass=5,graphs=TRUE)
entropy <- function(p) sum(-p * log(p))
error_prior <- entropy(M1$P) # Class proportions
error_post <- mean(apply(M1$posterior, 1, entropy))
R2_entropy  <- (error_prior - error_post) / error_prior
R2_entropy
M1<-poLCA(f,data=data,nclass=6,graphs=TRUE)
entropy <- function(p) sum(-p * log(p))
error_prior <- entropy(M1$P) # Class proportions
error_post <- mean(apply(M1$posterior, 1, entropy))
R2_entropy  <- (error_prior - error_post) / error_prior
R2_entropy
M1<-poLCA(f,data=data,nclass=4,graphs=TRUE)
M1<-poLCA(f,data=data,nclass=1,graphs=TRUE)
M1<-poLCA(f,data=data,nclass=1)
entropy <- function(p) sum(-p * log(p))
error_prior <- entropy(M1$P) # Class proportions
error_post <- mean(apply(M1$posterior, 1, entropy))
R2_entropy  <- (error_prior - error_post) / error_prior
R2_entropy
install.packages("rpubs")
install.packages("tidyLPA")
M1<-poLCA(f,data=data,nclass=2,graphs=TRUE)
calc_lrt
calc_lrt(n, null_ll, null_param, null_classes, alt_ll, alt_param, alt_classes)
mclust
M1<-poLCA(f,data=data,nclass=2,graphs=TRUE)
mclust::Mclust()
Mclust
LRT <- mclustBootstrapLRT(X, modelName = "VVV")
LRT <- mclustBootstrapLRT
BIC2 <- mclustBIC(X, initialization = list(hcPairs = hc2))
summary(BIC2)
install.packages("mclust")
Mclust
BIC <- mclustBIC(X)
plot(BIC)
View(data)
install.packages("LCAvarsel")
M1<-poLCA(f,data=data,nclass=4,graph=TRUE)
data<-read.delim(file.choose(),header=TRUE)
M1<-poLCA(f,data=data,nclass=4,graph=TRUE)
data<-read.delim(file.choose(),header=TRUE)
f<-cbind(HPN,DM,HRTDIS,STROK,ASTHMA,DEPRE)~1
M1 poLCA(f,data=data,nclass=2,graph=TRUE,na.re=TRUE)
M1<-poLCA(f,data=data,nclass=2,graph=TRUE,na.re=TRUE)
data<-read.delim(file.choose(),header=TRUE)
> f<-cbind(HPN,DM,HRTDIS,STROK,ASTHMA,DEPRE)~1
> M1<-poLCA(f,data=data,nclass=2,graph=TRUE,na.re=TRUE)
M1<-poLCA(f,data=data,nclass=2,graph=TRUE)
data<-read.delim(file.choose(),header=TRUE)
f<-cbind(HPN,DM,HRTDIS,STROK,ASTHMA,DEPRE)~1
M1<-poLCA(f,data=data,nclass=2,graph=TRUE)
M1<-poLCA(f,data=data,nclass=2,graphs=TRUE,na.rn=TRUE)
install.packages("poLCA")
data<-read.delim(file.choose(),header=TRUE)
f<-cbind(HPN,DM,HRTDIS,STROK,ASTHMA,DEPRE)~1
M1<-poLCA(f,data=data,nclass=2,graph=TRUE)
> data<-read.delim(file.choose(),header=TRUE)
> f<-cbind(HPN,DM,HRTDIS,STROK,ASTHMA,DEPRE)~1
> M1<-poLCA(f,data=data,nclass=2,graph=TRUE)
data<-read.delim(file.choose(),header=TRUE)
f<-cbind(HPN,DM,HRTDIS,STROK,ASTHMA,DEPRE)~1
M1<-poLCA(f,data=data,nclass=4,graph=TRUE)
f<-cbind(HPN,DM,HRTDIS,STROK,ASTHMA,DEPRE)~1
M1<-poLCA(f,data=data,nclass=4,graph=TRUE)
library(poLCA)
f<-cbind(HPN,DM,HRTDIS,STROK,ASTHMA,DEPRE)~1
M1<-poLCA(f,data=data,nclass=4,graph=TRUE)
f<-cbind(HPN,DM,HRTDIS,STROK,ASTHMA,DEPRE)~1
> M1<-poLCA(f,data=data,nclass=4,graph=TRUE)
f<-cbind(HPN,DM,HRTDIS,STROK,ASTHMA,DEPRE)~1
M1<-poLCA(f,data=data,nclass=4,graph=TRUE)
f1 <- as.formula(cbind(HPN,DM,HRTDIS,STROK,ASTHMA,DEPRE)~1)
M1<-poLCA(f,data=data,nclass=4,graph=TRUE)
install.packages("brims")
utils:::menuInstallPkgs()
q()
savehistory("C:/Users/feyowas/OneDrive - Jhpiego/Desktop/Files spss/Data-mm-Analaysis/R-scripts.Rhistory")
savehistory("C:/Users/feyowas/OneDrive - Jhpiego/Desktop/Files spss/New manuscripts/R-Script_MM_PLOS ONE.Rhistory")
